# Supplementary material for: Metal(loid)s and their bioaccessibility in urban soils from residential areas of a medieval mining town
Source: Environ Geochem Health. 2025 Feb 1;47(3):64. doi: 10.1007/s10653-024-02339-y (PMC11787173; doi:10.1007/s10653-024-02339-y)
Supplement: Supplementary file 1 — The MS Excel file contains information on sampling, QC/QA, EPMA analytical conditions and data, micro-XRF data, bulk concentrations and bioaccessibilities in soils, and exposure calculations. Supplementary file1 (XLSX 732 KB) [file 10653_2024_2339_MOESM1_ESM.xlsx]

## Sheet: INTRO PAGE
	SUPPLEMENTARY INFORMATION
	Metal(loid)s and their bioaccessibility in urban soils from residential areas of a medieval mining town
	Vojtěch Ettler1*, Jitka Waldhauserová1, Petr Drahota1, Marek Tuhý1,2, Martin Mihaljevič1, Martin Racek3
	1. Institute of Geochemistry, Mineralogy and Mineral Resources, Faculty of Science, Charles University, Albertov 6, 128 00 Prague 2, Czech Republic (*corresponding author, E-mail: ettler@natur.cuni.cz)
	2. Commonwealth Scientific and Industrial Research Organization (CSIRO), GPO Box 1700, Canberra, ACT, Australia
	3. Institute of Petrology and Structure Geology, Faculty of Science, Charles University, Albertov 6, 128 00 Prague 2, Czech Republic

## Sheet: Table S1 - sampling points
	Table S1. Sampling points description and GPS coordinates.
	Samples	GPS	Description
	J1	49.4027355, 15.6174623	Helenín, agricultural field, near former mining area
	J2	49.4037827, 15.6237816	Helenín, playground near kindergarten
	J3	49.4012065, 15.6101667	Březinova street, playground (sand) near kindergarten
	J4	49.3992236, 15.6085252	Demlova street, grassplot between houses
	J5	49.3989967, 15.6112289	Demlova street, grassplot by the football field
	J6	49.3932570, 15.5758908	U Hřbitova street, near a playground in a housing estate
	J7	49.3908373, 15.5837631	Na Skalce street, near a playground
	J8	49.3912563, 15.5872768	U Koželuhů street, near a football field
	J9	49.3895646, 15.5983328	H. Kvapilové street, near an old playground
	J10	49.3900290, 15.5996981	Polní street, near an old playground
	J11	49.3866157, 15.6020182	Nad Plovárnou street, playground
	J12	49.4281631, 15.5822074	Šacberk hill in the vicinity of old mining area and near a crematorium
	J13	49.4147913, 15.5928236	Sokolovská street, playground
	J14	49.3962142, 15.5825936	U Pivovaru street, playground near kindergarten Dvořákova
	J15	49.3958162, 15.5792033	Štefánikovo square, park area
	J16	49.3970172, 15.5754750	Vrchlického stree, grassplot with trees in between two street
	J17	49.3983578, 15.5754160	Leoše Janáčka street, grassplot in the housing area
	J18	49.3993946, 15.5738335	Dr. Jiřího Procházky street, playground near a kindergarten
	J19	49.3996565, 15.5751478	Hamerníkova street, park area

## Sheet: Table S2 - QC-QA
	Table S2. QC/QA results.
	Total concentrations
	NIST 2709a - San Joaquin Soil							NIST 2710a - Montana I Soil							NIST 2711a - Montana II Soil
	mg/kg	measured		certified		n		mg/kg	measured		certified		n		mg/kg	measured		certified		n
		mean	SD	mean	SD				mean	SD	mean	SD				mean	SD	mean	SD
	As	10.4	1.7	10.5	0.3	2		As	1740	151	1540	100	3		As	88	15	107	5	3
	Cd	<12		0.371	0.002	2		Cd	17.4	0.3	12.3	0.3	2		Cd	49	13	54.1	0.5	3
	Cr	151	17	130	9	3		Cr	<30		23	6	1		Cr	110	2	52.3	2.9	3
	Cu	28.9	2.4	33.9	0.5	3		Cu	3190	166	3420	50	3		Cu	117	1	140	2	3
	Fe	32600	1110	33600	700	3		Fe	44000	1150	43200	800	3		Fe	26300	1504	28200	400	3
	Mn	427	89	529	18	3		Mn	2150	180	2140	60	3		Mn	553	33	675	18	3
	Pb	15.2	3.3	17.3	0.1	3		Pb	5560	330	5520	30	3		Pb	1510	83	1400	10	3
	V	122	20	110	11	3		V	87	4	82	9	2		V	90	6	80.7	5.7	2
	Zn	80	6	103	4	3		Zn	4080	364	4180	150	3		Zn	343	23	414	11	3
	Solutions and extracts
	NIST 1640a - Trace elements in water
	μg/L	measured		certified		n
		mean	SD	mean	SD
	As	7.5665	0.1065	8.01	0.067	2
	Cd	3.847	0.026	3.961	0.072	2
	Cr	38.175	0.625	40.22	0.28	2
	Cu	78.6	0.52	85.07	0.48	2
	Pb	11.195	0.015	12.005	0.04	2
	V	14.65	0.19	14.93	0.21	2
	Zn	51.02	0.72	55.2	0.32	2
	Bioaccessible extractions
	NIST 2710a - Montana I Soil
	mg/kg	measured		n	measured BAF (%)		certified BAF (%)*		reported BAF (%)**
		mean	SD		mean	SD	mean	range	mean	SD
	As	548.632	15.8705	4	35.6255	1.03055			27.4	5.7
	Pb	3376.8	159.932	4	61.1739	2.89732	67.5	60.7-74.2	56.1	4.6
	NIST 2711a - Montana II Soil
	mg/kg	measured			measured BAF (%)		certified BAF (%)*		reported BAF (%)**
		mean	SD	n	mean	SD	mean	range	mean	SD
	As	57.0579	0.24126	4	53.3251	0.225477			56.1	4.6
	Pb	1234.4	74.6212	4	88.1714	5.33008	88.7	75.2-96.2	88.8	5.7
	* US EPA (2017)
	** Dodd et al. (2024) Integrated Environmental Assessment and Management, https://doi.org/10.1002/ieam.4891

## Sheet: Table S3 - EPMA conditions
	Table S3. Conditions, standards used for EPMA measurements and obtained detection limits for individual elements.
	Oxides and silicates
	accelerating voltage 15 kV, beam current 20 nA, focused beam size
	Element	X-ray	Crystal	Standard	Detection limit (wt.%) - oxides
	Si	Ka	TAP	Quartz	0.025
	Al	Ka	TAP	Al2O3	0.018
	P	Ka	TAP	Apatite	0.042
	Ca	Ka	PETJ	Diopside	0.013
	K	Ka	PETJ	Sanidine	0.011
	Cl	Ka	PETJ	Tugtupite	0.007
	S	Ka	PETJ	Barite	0.038
	Ba	La	PETJ	Barite	0.05
	Ti	Ka	PETJ	Rutile	0.152
	Cr	Ka	PETJ	Chromium oxide	0.029
	Pb	Ma	PETJ	Galena	0.025
	Mn	Ka	LIFL	Rhodonite	0.017
	Fe	Ka	LIFL	Magnetite	0.02
	Cu	Ka	LIFL	Cuprite	0.021
	Zn	Ka	LIFL	Sphalerite	0.028
	Na	Ka	TAP	Albite	0.012
	Mg	Ka	TAP	MgO	0.014
	Sulfides and metallic phases
	accelerating voltage 20 kV, beam current 20 nA, focused beam size
	Element	X-ray	Crystal	Standard	Detection limit (wt.%) - elements
	S	Ka	PETJ	Marcasite	0.00511765
	Pb	Ma	PETJ	Galena	0.0321471
	Cl	Ka	PETJ	Tugtupite	0.00607647
	Co	Ka	LIF	Skutterudite	0.00815882
	Zn	Ka	LIF	Sphalerite	0.0170882
	Fe	Ka	LIFL	Pentlandite	0.00662353
	Cu	Ka	LIFL	copper	0.00824118
	As	La	TAP	Skutterudite	0.0142824

## Sheet: Table S4 - bulk concentrations
	Table S4. Bulk concentrations in soils (original soil and < 48 μm fraction) (mg/kg; n = 2)
	Code	As		Cd		Cr		Cu		Fe		Mn		Pb		V		Zn
	LOD = limit of detection	7		12		30		13		NA		50		8		25		10
	Original soils	Mean	SD	Mean	SD	Mean	SD	Mean	SD	Mean	SD	Mean	SD	Mean	SD	Mean	SD	Mean	SD
	J1	45.825	5.345	19.24	11.24	205.22	20.71	48.735	5.445	55537.8	2206.49	1056.51	141.015	61.765	1.205	252.975	7.915	114.78	15
	J2	9.23	4.56	16.365	4.895	126.675	10.355	<13		27307.1	2060.92	483.025	47.255	43.505	2.485	85.41	68.71	70.325	9.935
	J3	<7		<12		83.955	4.895	<13		6624.91	9.155	286.79	69.38	21.65	1.89	<25		25.71	1.18
	J4	<7		<12		127.59	14.12	30.995	0.625	26830.6	675.55	430.595	25.355	73.515	1.725	118.05	7.62	95.33	2.55
	J5	17.42	2.44	<12		125.34	0.68	24.645	15.975	34890.7	1428.78	501.98	46.24	45.68	4.64	173.2	13.71	117.27	5.36
	J6	<7		<12		187.08	4.21	25.215	16.545	32117.6	136.725	474.225	31.835	58.7	2.95	162.515	0.565	113.895	0.095
	J7	17.13	1.61	14.615	6.615	133.285	3.185	30.945	2.385	29720.7	1742.81	495.695	15.795	37.71	3.97	118.28	13.83	262.135	26.045
	J8	<7		<12		108.765	3.505	<13		30045.7	675.625	463.36	0.91	49.11	2.08	130.695	7.945	122.59	15.93
	J9	<7		<12		134.62	0.47	37.315	7.135	28194	109.18	387.98	7.87	60.585	0.825	108.01	2.83	105.075	1.955
	J10	12.58	7.91	<12		131.595	4.245	29.71	1	28470.1	9.815	396.82	5.41	52.185	3.625	106.375	1.065	101.45	2.37
	J11	<7		<12		141.985	12.115	22.91	14.24	31251.7	230.685	501.025	6.705	76.305	1.805	128.34	4.16	115.7	5.46
	J12	<7		<12		117.135	12.885	21.125	12.455	29351.8	121.475	466.095	1.335	137.465	2.655	155.075	8.135	107.76	1.01
	J13	18.63	1.07	<12		109.91	6.02	<13		22531.2	258.865	353.31	21.33	36.085	0.255	132.08	16.09	93.73	8.76
	J14	<7		<12		132.425	13.025	30.29	21.62	26225.3	1112.85	362.115	15.495	162.96	5.45	114.83	10.66	135.97	0.41
	J15	<7		<12		119.435	6.425	61.835	11.795	26683.9	2135.56	344.22	70.42	85.465	9.535	125.105	13.185	107.65	16.04
	J16	10.945	5.11	<12		130.935	0	21.84	11.005	33267	3333.11	519.435	0	59.835	24.87	172.045	73.32	130.75	0
	J17	<7		<12		170.67	13.13	33.85	3.48	36177.2	552.545	405.865	11.255	101.015	4.745	145.925	9.215	95.45	2.23
	J18	10.835	6.165	<12		120.61	1.68	<13		25950.8	671.855	357.32	0.7	46.175	7.015	117.19	18.51	59.565	0.645
	J19	22.445	2.305	<12		184.11	0.04	39.22	5.18	34741	2350.1	484.39	24.28	79.835	10.905	165.49	17.7	96.365	8.155
	min	<7		<12		83.955		<13		6624.91		286.79		21.65		<25		25.71
	max	45.825		19.24		205.22		61.835		55537.8		1056.51		162.96		252.975		262.135
	<48 μm fractions	As		Cd		Cr		Cu		Fe		Mn		Pb		V		Zn
	J1-48	59.085	3.755	<12		233.975	1.885	64.735	3.505	60550.1	1228.65	1002.43	86.275	69.02	4.53	289.975	27.835	133.09	13.56
	J2-48	21.885	2.005	<12		182.69	9.86	48.45	12.9	45930.2	1244.3	776.095	73.265	65.155	5.385	245.58	16.89	156.785	8.225
	J3-48	8.875	4.205	<12		197.26	20.74	<13		39609.5	199.635	1002.96	31.885	19.73	1.05	163.58	40.76	118.89	5.15
	J4-48	<7		<12		172.585	7.755	34.41	6.43	33371.1	293.45	503.77	29	99.12	2.26	86.645	69.945	155.26	6.65
	J5-48	17.345	0.755	<12		179.1	16.67	42	3.85	40555.3	680.875	472.785	2.505	54.055	2.695	210.02	1.97	125.845	8.275
	J6-48	9.385	4.715	<12		209.6	7.74	36.26	1.43	35586.2	3100.45	539.395	39.125	52.45	8.63	195.19	17.01	119.09	12.07
	J7-48	17.92	9.38395	<12		191.58	3.165	46.6633	2	39177.3	1597.71	686.93	50.45	50.7933	6.1	206.08	35.525	416.19	26.075
	J8-48	23.935	2.395	<12		144.075	15.125	<13		33905.2	1728.68	498.425	77.495	46.94	5.2	152.4	8.05	134.12	6.95
	J9-48	<7		<12		215.495	24.035	48.975	7.295	46411.9	986.57	606.145	17.815	82.03	2.12	233.26	3.27	197.47	18.56
	J10-48	23.015	1.035	<12		174.785	20.205	43.6	10.12	40811.9	516.295	528.955	17.205	67.715	6.555	226.505	20.945	182.93	9.75
	J11-48	10.575	5.905	<12		174.87	39.29	35.875	1.665	40331.7	833.775	630.135	38.745	85.775	4.005	228.14	32.4	149.91	9.53
	J12-48	11.52	6.85	<12		162.935	2.145	23.59	14.92	33891.4	1611.6	419.895	20.915	137.295	1.985	202.075	31.875	132.43	9.27
	J13-48	17.645	2.115	<12		160.105	5.575	27.695	0.715	28967.2	734.035	437.13	36.44	53.585	3.315	179.89	31	133.175	3.005
	J14-48	17.545	12.875	<12		136.245	32.715	34.985	6.685	27489	4788.41	330.17	51.62	138.195	31.825	168.74	19.96	170.09	39.34
	J15-48	23.935	3.705	<12		140.325	15.925	47.675	0.595	33221.5	340.56	263.91	25.53	94.9	10.72	90.71	74.01	133.77	1.64
	J16-48	11.425	6.755	<12		163.155	9.815	17.735	9.065	34730.4	111.475	385.475	32.815	54.795	3.075	223.975	16.775	137.7	5.96
	J17-48	13.08	8.41	<12		182.85	2.68	28	19.33	39335	684.855	369.685	12.965	128.35	13.53	194.26	2.74	125.625	12.555
	J18-48	13.42	8.75	<12		175.32	9.07	26.515	17.845	37352.1	82.275	403.25	49.28	59.58	2.38	147.825	15.115	104.015	0.015
	J19-48	24.42	0.19	<12		237.195	4.795	44.325	4.385	40821.9	392.97	554.925	44.235	72.24	6.41	186.59	9.65	118.095	0.905
	min	8.875		<12		136.245		<13		27489		263.91		19.73		86.645		104.015
	max	59.085		<12		237.195		64.735		60550.1		1002.96		138.195		289.975		416.19
	CCME limits (mg/kg)	As		Cd		Cr		Cu		Fe		Mn		Pb		V		Zn
	agricultural	12		1.4		64		63		NA		NA		70		130		250
	residential/parkland	12		10		64		63						140		130		250
	commercial	12		22		87		91						260		130		410
	industrial	12		22		87		91						600		130		410
	NA = not available

## Sheet: Figure S1 - microXRF
	Figure S1. Micro XRF maps of As, Cu, Fe, Mn, Pb, S and Zn. Some of the hotspots may correspond also to other elements
	due to spectral overlaps:
	Ka(As) = 10.543 keV and La(Pb) = 10.551 keV
	Ka(S) = 2.309 keV and Ma(Pb) = 2.342 keV
	La(Zn) = 1.012 keV and Ka(Na) = 1.040 keV

## Sheet: Table S5 - SEM-EPMA data
	Table S5. Selected EPMA and SEM-EDS analyses of the key metal-bearing phases observed in the studied soils.
	EPMA																				SEM-EDS
	Sample	J14-50	J15-60			J14-53	J15-70			J14-54	J12-57	J12-56	J12-59	J15-65	J15-66			J12 - 17			Sample	J15-2A-1	J15-1B-1	J15-2A-2	J15-1B-2			J15-3A-1	J15-3A-4
	Phase	spinel	spinel			olivine	clinopyroxene			glass	glass	HFO	HFO	HFO	wüstite			pyrrhotite			Phase	Pb glass	Pb glass	Pb slag glass	Pb slag glass			Zn olivine	slag glass
		hercynite	magnetite			fayalite
	wt.%				wt.%				wt.%								wt.%				wt.%
	SiO2	0.113	1.083		SiO2	28.261	37.886		SiO2	40.162	39.768	3.004	0.166	7.117	0.028		Fe	62.3728			Si	14.32	14.22	37.49	37.35		Si	17.42	27.25
	TiO2	2.567	0.721		TiO2	-	7.387		TiO2	0.225	2.974	1.278	0.666	0.296	0.268		Cu	0.273			Al	1.34	0.74	2.77	2.48		Al	1.4	8.02
	Al2O3	52.08	-		Al2O3	0.152	13.796		Al2O3	13.286	9.146	0.596	0.066	5.445	0.423		Co	0.066			Ca			0.85			Fe	41.13	11.3
	Cr2O3	0.102	0.059		Cr2O3	-	-		Cr2O3	-	-	-	-	0.068	-		Zn	-			Pb	72.89	73.69	8.25	7.69		Ca	0.71	3.38
	Fe2O3	8.705	65.376		Fe2O3	-	-		Fe2O3	-	-	75.6902	84.7799	67.7275	-		Pb	0.051			Na			0.93			Mg	1.81
	FeO	23.656	32.011		FeO	67.674	12.157		FeO	16.855	40.883	-	-	-	94.503		As	-			K			3.28	4.13		Na		1.57
	MnO	0.175	1.139		MnO	0.242	0.156		MnO	0.062	0.711	0.064	-	-	0.554		Cl	-			O	11.44	11.34	46.43	48.36		K	0.77	3.95
	MgO	11.981	-		MgO	1.433	8.569		MgO	0.02	3.332	-	-	0.044	1.602		S	32.847									Zn	4.46	1.47
	CaO	0.1	0.027		CaO	0.967	22.291		CaO	19.258	1.769	0.234	0.066	0.14	0.315		Total	95.6098									Pb		3.72
	Na2O	0.016	0.02		Na2O	0.025	0.023		Na2O	1.835	0.135	-	-	-	0.029												S		0.52
	K2O	0.012	-		K2O	0.013	0.024		K2O	0.645	1.13	0.016	0.014	0.17	0.023		at%										O	32.3	38.82
	BaO	-	-		BaO	-	-		BaO	0.577	0.088	-	-	0.053	-		Fe	52.0163
	CuO	-	0.117		CuO	-	0.042		CuO	-	-	0.096	-	0.055	0.028		Cu	0.200117
	ZnO	0.084	-		ZnO	-	-		ZnO	-	0.055	-	-	0.072	-		Co	0.0521645
	PbO	0.028	-		PbO	0.045	-		PbO	-	0.026	0.204	0.076	0.031	0.034		Zn	0
	P2O5	-	-		P2O5	0.115	1.084		P2O5	3.865	0.107	5.32	0.081	1.694	-		Pb	0.0114643
	SO3	-	0.054		SO3	-	-		SO3	0.25	-	5.998	0.171	0.071	-		As	0
	Cl	-	0.016		Cl	-	0.008		Cl	0.017	0.008	0.237	0.068	0.008	-		Cl	0
	Total	99.619	100.623		Total	98.927	103.423		Total	97.057	100.132	92.7517	86.1539	82.9915	97.807		S	47.7199
	apfu (atoms per formula unit)				apfu												apfu
	Si	0.00313722	0.0412685		Si	0.967858	1.43594										Fe	1.09003
	Ti	0.0536113	0.0206676		Ti	0	0.210615										Cu	0.00419356
	Al	1.70427	0		Al	0.00613579	0.616328										Co	0.00109314
	Cr	0.002239	0.00177759		Cr	0	0										Zn	0
	Fe3+	0.181871	1.87472		Fe	1.9383	0.385352										Pb	0.000240242
	Fe2+	0.549266	1.02015		Mn	0.00702022	0.00500832										As	0
	Mn	0.00411543	0.0367642		Mg	0.0731577	0.484145										Cl	0
	Mg	0.495848	0		Ca	0.035485	0.905274										S	1
	Ca	0.00297482	0.00110242		Na	0.00166014	0.0016903
	Cu	0	0.00336816		K	0.000568001	0.00116051
	Zn	0.00172199	0		Ba	0	0
	O	4	4		Cu	0	0.0012026
					Zn	0	0
					O	4	6

## Sheet: Table S6 - bioaccessibility
	Table S6. Bioaccessible concentrations in the <48 μm soil fractions (mg/kg; n = 2) and BAF values (% of the total)
	Bioaccessible concentrations
	Code	As		Cd		Cr		Cu		Pb		V		Zn
		mg/kg		mg/kg		mg/kg		mg/kg		mg/kg		mg/kg		mg/kg
		Mean	SD	Mean	SD	Mean	SD	Mean	SD
	J1-48	1.542	0.424	0.76	0.085	1.425	0.3	9.806	0.783	42.89	3.61	<1.96		45.66	29.215
	J2-48	<0.76		0.1525	0.0325	<0.41		4.885	4.238	17.195	14.535	<1.96		6.965	4.72
	J3-48	<0.76		0.265	0.03	<0.41		5.867	0.188	5.995	0.095	<1.96		36.435	0.51
	J4-48	0.943	0.021	0.335	0.02	<0.41		14.033	0.15	51.805	1.235	<1.96		33.725	1.14
	J5-48	0.888	0.074	0.22	0.045	<0.41		7.271	0.7	21.765	2.265	<1.96		15.965	2.11
	J6-48	1.698	0.432	0.275	0.01	<0.41		8.267	0.57	23.5	1.85	<1.96		27.89	0.675
	J7-48	2.683	0.161	0.65	0.045	0.75	0.235	18.319	0.198	24.685	0.875	6.96	0.395	232.935	0.55
	J8-48	4.693	0.263	0.36	0.025	2.02	0.215	12.881	0.174	30.74	0.13	12.645	2.05	33.37	0.225
	J9-48	<0.76		0.415	0	0.825	0.07	8.108	0.349	34.495	1.395	10.615	0.56	32.67	1.985
	J10-48	<0.76		1.745	0.15	0.985	0.22	11.504	0.205	31.975	0.935	13.14	1.385	22.89	0.385
	J11-48	<0.76		0.42	0.005	0.555	0	8.809	0.054	41.01	1.01	12.87	0.085	17.135	1.11
	J12-48	<0.76		0.295	0.02	0.53	0.125	7.483	0.118	61.96	1.53	12.38	0.315	17.11	0.525
	J13-48	0.9515	0.1925	0.24	0.065	0.465	0.06	9.616	0.099	22.745	0.275	13.035	0.39	33.7	7.905
	J14-48	1.43	0.034	0.435	0.03	0.6	0.085	20.328	1.031	81.605	3.675	15.995	1.02	51.365	0.45
	J15-48	1.51	0.438	0.4	0.165	1.485	1.08	17.516	0.101	67.98	3.74	10.725	3.01	41.13	4.145
	J16-48	<0.76		0.225	0	<0.41		11.433	0.006	27.59	0.64	12.625	0.56	22.83	0.945
	J17-48	<0.76		0.19	0.015	<0.41		5.863	0.06	60.355	1.035	12.835	0.02	21.155	2.86
	J18-48	0.8065	0.0475	0.28	0.025	<0.41		2.61075	2.52825	24.315	1.695	13.38	0.175	17.46	0.415
	J19-48	0.8605	0.1015	0.345	0.04	0.64	0.005	7.431	2.578	41.075	3.215	16.19	0.085	43.69	23.275
	min	<0.76		0.1525		<0.41		2.61075		5.995		<1.96		6.965
	max	4.693		1.745		2.02		20.328		81.605		16.19		232.935
	Bioaccessible fraction (BAF)
	Code	As		Cd		Cr		Cu		Pb		V		Zn
		%		%		%		%		%		%		%
	J1-48	3		ND		1		15		62		ND		34
	J2-48	ND		ND		ND		10		26		ND		4
	J3-48	ND		ND		ND		ND		30		ND		31
	J4-48	ND		ND		ND		41		52		ND		22
	J5-48	5		ND		ND		17		40		ND		13
	J6-48	18		ND		ND		23		45		ND		23
	J7-48	15		ND		0		39		49		3		56
	J8-48	20		ND		1		ND		65		8		25
	J9-48	ND		ND		0		17		42		5		17
	J10-48	ND		ND		1		26		47		6		13
	J11-48	ND		ND		0		25		48		6		11
	J12-48	ND		ND		0		32		45		6		13
	J13-48	5		ND		0		35		42		7		25
	J14-48	8		ND		0		58		59		9		30
	J15-48	6		ND		1		37		72		12		31
	J16-48	ND		ND		ND		64		50		6		17
	J17-48	ND		ND		ND		21		47		7		17
	J18-48	6		ND		ND		10		41		9		17
	J19-48	4		ND		0		17		57		9		37
	min	3		ND		0		10		26		3		4
	max	20		ND		1		64		72		12		56
	ND = not determined

## Sheet: Table S7 - exposure assessment
	Table S7. Exposure estimated calculated as daily intakes of individual contaminants in (μg/d) assuming the dust intake of 100 mg/d and 1000 mg/d, respectively.
	Background exposure (BE), tolerable daily intake (TDI) limits and ATSDR minimal risk levels were calculated for a 10-kg child.
		As	Cd	Cr(Vi)	Cu	Pb	V	Zn	Reference (see literature cited in the paper)
	Limits (μg/kgbw/d)
	BE	0.3	0.22	0.00043	30	2*	0.3	300	Baars et al. (2001) and Tiesjema and Baars (2009)
	TDI	1	0.5	5	140	3.6	2	500	Baars et al. (2001) and Tiesjema and Baars (2009)
	TDI (EFSA)		0.36						EFSA (2009)
	ATSDR acute	5	0.5	5	20			300	ATSDR (2024)
	ATSDR chronic	0.3	0.1	0.9				300	ATSDR (2024)
	ATSDR intermediate				20		10
	10-kg child (μg/d)
	BE	3	2.2	0.0043	300	20	3	3000
	TDI	10	5	50	1400	36	20	5000
	TDI (EFSA)		3.6
	ATSDR acute	50	5	50	200			3000
	ATSDR chronic	3	1	9				3000
	ATSDR intermediate				200		100
	Exposure: 100 mg/d
	J1-48	0.1542	0.076	0.1425	0.9806	4.289	0.19575	4.566
	J2-48	0.0759	0.01525	0.0405	0.4885	1.7195	0.19575	0.6965
	J3-48	0.0759	0.0265	0.0405	0.5867	0.5995	0.19575	3.6435
	J4-48	0.0943	0.0335	0.0405	1.4033	5.1805	0.19575	3.3725
	J5-48	0.0888	0.022	0.0405	0.7271	2.1765	0.19575	1.5965
	J6-48	0.1698	0.0275	0.0405	0.8267	2.35	0.19575	2.789
	J7-48	0.2683	0.065	0.075	1.8319	2.4685	0.696	23.2935
	J8-48	0.4693	0.036	0.202	1.2881	3.074	1.2645	3.337
	J9-48	0.0759	0.0415	0.0825	0.8108	3.4495	1.0615	3.267
	J10-48	0.0759	0.1745	0.0985	1.1504	3.1975	1.314	2.289
	J11-48	0.0759	0.042	0.0555	0.8809	4.101	1.287	1.7135
	J12-48	0.0759	0.0295	0.053	0.7483	6.196	1.238	1.711
	J13-48	0.09515	0.024	0.0465	0.9616	2.2745	1.3035	3.37
	J14-48	0.143	0.0435	0.06	2.0328	8.1605	1.5995	5.1365
	J15-48	0.151	0.04	0.1485	1.7516	6.798	1.0725	4.113
	J16-48	0.0759	0.0225	0.0405	1.1433	2.759	1.2625	2.283
	J17-48	0.0759	0.019	0.0405	0.5863	6.0355	1.2835	2.1155
	J18-48	0.08065	0.028	0.0405	0.261075	2.4315	1.338	1.746
	J19-48	0.08605	0.0345	0.064	0.7431	4.1075	1.619	4.369
	Exposure: 1000 mg/d
	J1-48	1.542	0.76	1.425	9.806	42.89	1.9575	45.66
	J2-48	0.759	0.1525	0.405	4.885	17.195	1.9575	6.965
	J3-48	0.759	0.265	0.405	5.867	5.995	1.9575	36.435
	J4-48	0.943	0.335	0.405	14.033	51.805	1.9575	33.725
	J5-48	0.888	0.22	0.405	7.271	21.765	1.9575	15.965
	J6-48	1.698	0.275	0.405	8.267	23.5	1.9575	27.89
	J7-48	2.683	0.65	0.75	18.319	24.685	6.96	232.935
	J8-48	4.693	0.36	2.02	12.881	30.74	12.645	33.37
	J9-48	0.759	0.415	0.825	8.108	34.495	10.615	32.67
	J10-48	0.759	1.745	0.985	11.504	31.975	13.14	22.89
	J11-48	0.759	0.42	0.555	8.809	41.01	12.87	17.135
	J12-48	0.759	0.295	0.53	7.483	61.96	12.38	17.11
	J13-48	0.9515	0.24	0.465	9.616	22.745	13.035	33.7
	J14-48	1.43	0.435	0.6	20.328	81.605	15.995	51.365
	J15-48	1.51	0.4	1.485	17.516	67.98	10.725	41.13
	J16-48	0.759	0.225	0.405	11.433	27.59	12.625	22.83
	J17-48	0.759	0.19	0.405	5.863	60.355	12.835	21.155
	J18-48	0.8065	0.28	0.405	2.61075	24.315	13.38	17.46
	J19-48	0.8605	0.345	0.64	7.431	41.075	16.19	43.69
	* BE value for children
